# Supplementary material for: Surface Grafting of Graphene Flakes with Fluorescent Dyes: A Tailored Functionalization Approach
Source: Nanomaterials (Basel). 2025 Feb 20;15(5):329. doi: 10.3390/nano15050329 (PMC11901827; doi:10.3390/nano15050329)
Supplement: Supplementary file 1 [file nanomaterials-15-00329-s001.zip]

Archive with 1 entries (1 files):
- nanomaterials-3466312-supplementary.pdf
